# Supplementary material for: The Influence of Selected Properties of Sintered Iron Doped with Lubricants on Its Tribological Properties
Source: Materials (Basel). 2025 Sep 8;18(17):4211. doi: 10.3390/ma18174211 (PMC12430188; doi:10.3390/ma18174211)
Supplement: Supplementary file 1 [file materials-18-04211-s001.zip]

Archive with 1 entries (1 files):
- materials-3819837-supplementary.pdf
